# Supplementary material for: Osteoarthritis in Pseudoxanthoma Elasticum Patients: An Explorative Imaging Study
Source: J Clin Med. 2020 Dec 1;9(12):3898. doi: 10.3390/jcm9123898 (PMC7760162; doi:10.3390/jcm9123898)
Supplement: Supplementary file 1 [file jcm-09-03898-s001.zip]

Archive with 2 entries (2 files):
- Genetic anom PXE FINAL.xlsx
- jcm-980462-supp.docx
