# Supplementary material for: Osteoarthritis in Pseudoxanthoma Elasticum Patients: An Explorative Imaging Study
Source: J Clin Med. 2020 Dec 1;9(12):3898. doi: 10.3390/jcm9123898 (PMC7760162; doi:10.3390/jcm9123898)
Supplement: Supplementary file 1 [file jcm-09-03898-s001.zip › Genetic anom PXE FINAL.xlsx]

## Sheet: genetic anom PXE
ABCC6 variant 1	Effect variant 1	ABCC6 variant 2	Effect variant 2	ABCC6 variant 3	Effect variant 3	ABCC6 variant 4	Effect variant 4
c.2787+1G>T	truncating	c.3421C>T	truncating
c.1944_1965del	truncating	c.1944_1965del	truncating
c.3421C>T	truncating	c.4182del	truncating
c.(2995+1_2996-1)_(4208+1_4209-1)del	truncating	c.3421C>T	truncating
c.3421C>T	truncating	c.3736-1G>A	truncating
c.3421C>T	truncating	c.3883-6G>A	truncating
c.1892_1943+26del	truncating	c.1944_1965del	truncating
c.3421C>T	truncating	c.3421C>T	truncating
c.3421C>T	truncating	c.3421C>T	truncating
c.1132C>T	truncating	c.3421C>T	truncating
c.2437_2440del	truncating	c.2787+1G>T	truncating
c.1944_1965del	truncating	c.1944_1965del	truncating
c.3421C>T	truncating	c.3421C>T	truncating
c.3421C>T	truncating	c.4182del	truncating
c.3421C>T	truncating	c.3421C>T	truncating
c.3421C>T	truncating	c.3421C>T	truncating
c.(2995+1_2996-1)_(4208+1_4209-1)del	truncating	c.3775del	truncating
c.(2995+1_2996-1)_(4208+1_4209-1)del	truncating	c.3421C>T	truncating
c.1944_1965del	truncating	c.3941G>A	truncating
c.3421C>T	truncating	c.3775del	truncating
c.1892_1943+26del	truncating	c.3421C>T	truncating
c.3421C>T	truncating	c.3883-6G>A	truncating
c.1132C>T	truncating	c.1552C>T	truncating	c.1944_1965del	truncating
c.(2995+1_2996-1)_(4208+1_4209-1)del	truncating	c.3775del	truncating
c.3421C>T	truncating	c.3421C>T	truncating
c.2304C>A	truncating	c.2304C>A	truncating
c.3421C>T	truncating	c.3421C>T	truncating
c.1338+1G>T	truncating	c.3775del	truncating
c.3421C>T	truncating	c.4182del	truncating
c.(2995+1_2996-1)_(4208+1_4209-1)del	truncating	c.4182del	truncating
c.1944_1965del	truncating	c.1944_1965del	truncating
c.3775del	truncating	c.4182del	truncating
c.4182del	truncating	c.4182del	truncating
c.4182del	truncating	c.4182del	truncating
c.3421C>T	truncating	c.2245C>T	truncating
c.2787+1G>T	truncating	c.2787+1G>T	truncating
c.1944_1965del	truncating	c.3506+1G>A	truncating
c.3421C>T	truncating	c.1892_1943+26del	truncating
c.2787+1G>T	truncating	c.4182del	truncating
c.(2995+1_2996-1)_(4208+1_4209-1)del	truncating	c.4182del	truncating
c.3421C>T	truncating	c.3421C>T	truncating
c.3421C>T	truncating	c.3421C>T	truncating
c.1338+1G>T	truncating	c.3775del	truncating
c.1132C>T	truncating	c.1552C>T	truncating	c.1944_1965del	truncating
c.3421C>T	truncating	c.(2995+1_2996-1)_(4208+1_4209-1)del	truncating
c.(2995+1_2996-1)_(4208+1_4209-1)del	truncating	c.3421C>T	truncating
c.3775del	truncating	c.3775del	truncating
c.3775del	truncating	c.3775del	truncating
c.3775del	truncating	c.3775del	truncating
c.4182del	truncating	c.4182del	truncating
c.3775del	truncating	c.3775del	truncating
c.(1943+1_1944-1)_2247+1_2248-1)del	truncating	c.(2995+1_2996-1)_(4208+1_4209-1)del	truncating
c.1892_1943+26del	truncating	c.(2995+1_2996-1)_(4208+1_4209-1)del	truncating
c.3421C>T	truncating	c.3421C>T	truncating
c.3421C>T	truncating	c.3421C>T	truncating
c.1338+1G>T	truncating	c.3421C>T	truncating
c.3421C>T	truncating	c.3421C>T	truncating
c.(2995+1_2996-1)_(4208+1_4209-1)del	truncating	c.3421C>T	truncating
c.1-?_4512+?del	truncating	c.3421C>T	truncating
c.3421C>T	truncating	c.3421C>T	truncating
c.(2995+1_2996-1)_(4208+1_4209-1)del	truncating	c.4182del	truncating
c.346-6G>A	unknown	c.3421C>T	truncating
c.2018T>C	non-truncating	c.3883-6G>A	truncating
c.1171A>G	non-truncating	c.2787+1G>T	truncating
c.1937T>C	non-truncating	c.4182del	truncating
c.2018T>C	non-truncating	c.3421C>T	truncating
c.1171A>G	non-truncating	c.2787+1G>T	truncating
c.2294G>A	non-truncating	c.2787+1G>T	truncating
c.3341G>A	non-truncating	c.2787+1G>T	truncating
c.373G>A	non-truncating	c.1174A>G	truncating	c.1175A>G	non-truncating	c.3421C>T	truncating
c.1484T>A	non-truncating	c.3421C>T	truncating
c.1484T>A	non-truncating	c.3421C>T	truncating
c.2432C>T	non-truncating	c.4182del	truncating
c.1484T>A	non-truncating	c.3421C>T	truncating
c.3661C>T	non-truncating	c.3775del	truncating
c.1171A>G Ê	non-truncating	c.3421C>T	truncating
c.2432C>T	non-truncating	c.3421C>T	truncating
c.2248-2_2248-1del	non-truncating	c.3421C>T	truncating
c.3902C>T	non-truncating	c.1-?_4512+?del	truncating
c.3661C>T	non-truncating	c.3775del	truncating
c.3661C>T	non-truncating	c.1338+1G>T	truncating
c.2248-2_2248-1del	non-truncating	c.3421C>T	truncating
c.3421C>T	truncating	c.3907G>C	non-truncating
c.913C>T	truncating	c.2278C>T	non-truncating
c.1888_1943+23del	truncating	c.3976G>A	non-truncating
c.1132C>T	truncating	c.3413G>A	non-truncating
c.(2995+1_2996-1)_(4208+1_4209-1)del	truncating	c.3661C>T	non-truncating
c.2787+1G>T	truncating	c.3188T>C	non-truncating
c.2787+1G>T	truncating	c.3904G>A	non-truncating
c.3421C>T	truncating	c.4375C>T	non-truncating
c.3421C>T	truncating	c.4375C>T	non-truncating
c.3421C>T	truncating	c.3940C>T	non-truncating
c.3421C>T	truncating	c.3412C>T	non-truncating
c.3774dup	truncating
c.2787+1G>T	truncating
c.1064T>G	non-truncating	c.(2070+1_2071-1)_(2247+1_2248-1)	non-truncating
c.2848G>A	non-truncating	c.3661C>T	non-truncating
c.1484T>A	non-truncating	c.1484T>A	non-truncating
c.3389C>T	non-truncating	c.4189G>A	non-truncating
c.3412C>T	non-truncating	c.3412C>T	non-truncating
No pathogenic variant		no pathogenic variant
No pathogenic variant		No pathogenic variant
no pathogenic variant		no pathogenic variant
No genetics performed
No genetics performed
reference sequence NM_001171.5
